# Supplementary material for: HPV16 Induces Formation of Virus-p62-PML Hybrid Bodies to Enable Infection
Source: Viruses. 2022 Jul 5;14(7):1478. doi: 10.3390/v14071478 (PMC9315800; doi:10.3390/v14071478)
Supplement: Supplementary file 1 [file viruses-14-01478-s001.zip]

Archive with 1 entries (1 files):
- viruses-1774642-supplementary.pdf
